# Supplementary material for: Distribution and characteristics of rearranged hopanes in the black shale of the Chang 9 member, the Upper Triassic Yanchang Formation in the Ansai area, Ordos Basin, North China
Source: PLoS One. 2025 Dec 1;20(12):e0337076. doi: 10.1371/journal.pone.0337076 (PMC12668623; doi:10.1371/journal.pone.0337076)
Supplement: S1 Table — (XLSX) [file pone.0337076.s001.xlsx]

## Sheet: hopane parameters
	井号		Ts	C30E	Tm	C29D	C29H	C29Ts	C30D	C30H		C30D/C30H	C29D/C30H	C30E/C30H	C29Ts/C30H	C29D/C29H	C29Ts/C29H	Ts/Tm	C29Ts/Ts	Ga/C30H	Pr/Ph	Dia/St	Ts/C30H	C29 20S/(20S＋20R)	C29 bb/（bb+aa）	MPI 1	Rc	C30E/（E+D+H）	C30D/（E+D+H）	C30H/（E+D+H）		C30D/C29Ts	27-29bb/aa	TOC			27/29			C30d/d+h		C30D	C30H		RHI
1700	X1080	01	4002046	1133447	5258082	1446530	15007124	4231341	1912839	26526458		0.0721106	0.0545316	0.0427289	0.159514	0.0963896	0.281955	0.761123	1.05729	0.2	0.76	0.156439	0.15087	0.44	0.45774	0.736334	0.8418	0.0383274	0.0646825	0.89699		0.452064	0.862901	0.12		0.93538	0.689526		0.441463	0.0672604		11.8471	106.884	0.11084	0.1
1436.66	X1107	02	3164934	1060785	29603266	1694562	43218069	3852184	3291033	53865650		0.0610971	0.031459	0.0196932	0.0715147	0.0392096	0.0891336	0.106912	1.21715	0.0994102	2.05	0.149941	0.0587561	0.31	0.433884	0.543031	0.725819	0.0182211	0.05653	0.925249		0.854329	0.630084	0.42		2.6732	0.183775		0.312332	0.0575791		15.1011	167.308	0.0902595	0.08
1598.85	H457	09	5200773	2082392	1876750	3174413	4983396	4493808	6278986	12537626		0.500811	0.253191	0.166091	0.358426	0.636998	0.901756	2.77116	0.864065	0.12644	1.52	0.288364	0.414813	0.47	0.492484	0.754128	0.852477	0.0996407	0.300444	0.599915		1.39725	1.04513	0.52		1.51399	0.652476		0.469599	0.333694		45.5854	113.963	0.4	0.4
1604.2	PE312	10	9372583	3286513	2117441	4221155	4358109	5187107	9619506	11888911		0.809116	0.35505	0.276435	0.436298	0.968575	1.19022	4.42637	0.553434	0.168658	3.41	0.300675	0.788347	0.51	0.493282	0.733547	0.840128	0.132548	0.387963	0.47949		1.8545	1.29027	0.74		3.56399	0.327852		0.514743	0.447244		57.7305	64.945	0.888915	0.52
1496.24	X762	11	4161061	3221267	622549	3131902	1601154	1582973	9003338	2207768		4.07803	1.41858	1.45906	0.717002	1.96	0.99	6.68391	0.380425	0.45	2.13	0.509354	1.88474	0.59	0.466217	0.849793	0.909876	0.223197	0.623829	0.152973		5.68761	1.45315	1.63		3.71335	0.447493		0.594435	0.803073		85.5354	23.0729	3.70717	0.84
1735.45	W474	12	8584773	2677394	4182240	4611879	14591014	8389975	8365682	30218217		0.276842	0.152619	0.088602	0.277646	0.316077	0.57501	2.05267	0.977309	0.0896048	2.07	0.260636	0.284093	0.46	0.506052	0.66056	0.796336	0.0648888	0.202749	0.732362		0.997105	0.941613	0.71		1.06207	1.02085		0.457693	0.216818		32.9003	104.925	0.31356	0.26
1658	P48-3	03	1997778	400146	551157	1154059	1004532	1333279	1776637	3614709		0.491502	0.319267	0.110699	0.368848	1.14885	1.32726	3.6247	0.667381	0.153811	1.58	0.114061	0.55268	0.51	0.547617	0.681143	0.808686	0.069092	0.306767	0.624141		1.33253	1.25081	2.18		1.81794	0.463148		0.508553	0.329535		1230.02	2248.73	0.546984	0.38
1364	X281	04	557312	218918	86449	273993	219791	408105	740713	647086		1.14469	0.423426	0.338314	0.630681	1.24661	1.85679	6.44671	0.732274	0.269563	2.13	0.312747	0.861264	0.51	0.582572	0.758427	0.855056	0.136252	0.46101	0.402738		1.81501	1.31847	1.75		1.95452	0.481556		0.508765	0.533732		567.867	473.574	1.19911	0.6

## Sheet: Isomeric alkane parameters
			1	2	3	4	5	6	7	8	9	10	11	12	13	14	15	16	17	18	19	20	21	22	23	24	25	26
				14	15	16	17	Pr	18	Ph	19	20	21	22	23	24	25	26	27	28	29	30	31	32	33	34	35	36	37				21-/22+
	1080			2456257	3284753	20960152	53049920	20075832	81099253	33240107	85375093	95171051	101172135	96158651	90146455	74165524	72178185	62180222	67174623	54611497	55806117	37222868	27830474	13184953	9035251	6380733	4947959	3297919	2642121				0.653755
	1107		8769678	24559100	56993637	86075385	108421039	75466979	116985980	48085617	119601136	109745013	112476958	105714367	112130642	103632123	117455435	92902634	110373788	72795272	93941853	46162491	44377200	17873317	16081652	9127031	7208558	2653423	1850540				0.770065
	457			2279783	30548291	98594838	167161083	16246352	205249443	17053998	219018567	207232159	196508560	171016249	156358433	136702052	129689923	117184582	110922647	86191352	81458394	58724550	43596607	27403209	20658173	14665444	11881405	9239758	6204706	4021595	3449017		0.953207
	312			37260370	147377028	267608012	346059138	91811798	394889549	35552163	430805784	438998271	452151212	445639177	461219471	436687594	418324317	359472912	345714535	241023265	213010869	148227730	110269027	71648288	43711160	33990667	22660914	18462562	14317204	12253328			0.743164
	X762		61139048	193838841	321328119	383537932	419301700	61496373	447249685	42474950	458507016	458893431	450878754	409525588	395667226	359296853	346507238	311369111	287053749	231872606	213665268	151479710	114979409	73920947	48428773	40025044	33117196	21153075	16865524	9863895	8025586		1.02573
	W474		11074142	39254347	83054884	113578291	140723943	27127461	156610882	16310238	164439812	166134373	166217421	151089234	146260756	130318008	127705104	120153365	116389114	87575585	81769387	64471398	49275402	31364662	22492696	15590815	12688588	8717648	5026090	3835148			0.879686
	P48-3	12535419	30258808	43997651	54446382	49901329	51616944	4036888	52251132	2715623	53201221	50407276	49299369	43473018	41933833	35051950	33939505	30537141	28899980	21320864	18728488	13028566	7793924	4544235	3161948	2590786	1817648	1640896	800037				1.40053
	X281	7821224	16429011	22836054	28238055	28081749	29014706	3967951	30059635	2032592	30705291	30773647	30564244	27026601	26473361	23237701	23411994	21178403	20449483	15451488	14300579	9995082	7280951	4334932	3080774	2385027	2018519	1590135	906242	592797			1.13367
																					27+29+31/15+17+！9
												X1080	X1107	H457	PE312	X762	W474	P48-3	X281
									12535419	7821224								23.0234	25.4153		1.06423	0.872558	0.566263	0.72383	0.513451	0.637357	0.34799	0.477853
	1			8769678			61139048	11074142	30258808	16429011			7.33244			13.3231	6.66577	55.5754	53.3866
	2	14	2456257	24559100	2279783	37260370	193838841	39254347	43997651	22836054		2.4278	20.5342	1.04091	8.07866	42.2405	23.6281	80.8091	74.2065
	3	15	3284753	56993637	30548291	147377028	321328119	83054884	54446382	28238055		3.2467	47.6531	13.9478	31.9538	70.0224	49.9926	100	91.7605		1.06423	0.872558	0.566263	0.72383	0.513451	0.637357	0.34799	0.477853
	4	16	20960152	86075385	98594838	267608012	383537932	113578291	49901329	28081749		20.7173	71.9687	45.0167	58.0218	83.5789	68.3653	91.6522	91.2526		1.06423
	5	17	53049920	108421039	167161083	346059138	419301700	140723943	51616944	29014706		52.4353	90.6522	76.3228	75.0313	91.3723	84.7049	94.8033	94.2843		0.872558
	7	18	81099253	116985980	205249443	394889549	447249685	156610882	52251132	30059635		80.1597	97.8134	93.7133	85.6186	97.4626	94.2676	95.9681	97.6798		0.566263
	9	19	85375093	119601136	219018567	430805784	458507016	164439812	53201221	30705291		84.386	100	100	93.4058	99.9158	98.98	97.7131	99.7779		0.72383
	10	20	95171051	109745013	207232159	438998271	458893431	166134373	50407276	30773647		94.0684	91.7592	94.6185	95.1821	100	100	92.5815	100		0.513451
	11	21	101172135	112476958	196508560	452151212	450878754	166217421	49299369	30564244		100	94.0434	89.7223	98.0339	98.2535	100.05	90.5466	99.3195		0.637357
	12	22	96158651	105714367	171016249	445639177	409525588	151089234	43473018	27026601		95.0446	88.3891	78.083	96.6219	89.242	90.944	79.8456	87.8238		0.34799
	13	23	90146455	112130642	156358433	461219471	395667226	146260756	41933833	26473361		89.1021	93.7538	71.3905	100	86.222	88.0376	77.0186	86.0261		0.477853
	14	24	74165524	103632123	136702052	436687594	359296853	130318008	35051950	23237701		73.3063	86.6481	62.4157	94.6811	78.2964	78.4413	64.3788	75.5117
	15	25	72178185	117455435	129689923	418324317	346507238	127705104	33939505	23411994		71.342	98.206	59.2141	90.6996	75.5093	76.8686	62.3356	76.0781
	16	26	62180222	92902634	117184582	359472912	311369111	120153365	30537141	21178403		61.4598	77.677	53.5044	77.9397	67.8522	72.323	56.0866	68.8199
	17	27	67174623	110373788	110922647	345714535	287053749	116389114	28899980	20449483		66.3964	92.2849	50.6453	74.9566	62.5535	70.0572	53.0797	66.4513
	18	28	54611497	72795272	86191352	241023265	231872606	87575585	21320864	15451488		53.9788	60.865	39.3534	52.2578	50.5286	52.7137	39.1594	50.2101
	19	29	55806117	93941853	81458394	213010869	213665268	81769387	18728488	14300579		55.1596	78.546	37.1925	46.1843	46.561	49.2188	34.398	46.4702
	20	30	37222868	46162491	58724550	148227730	151479710	64471398	13028566	9995082		36.7916	38.597	26.8126	32.1382	33.0098	38.8068	23.9292	32.4794
	21	31	27830474	44377200	43596607	110269027	114979409	49275402	7793924	7280951		27.508	37.1043	19.9054	23.9081	25.0558	29.66	14.3149	23.6597
	22	32	13184953	17873317	27403209	71648288	73920947	31364662	4544235	4334932		13.0322	14.9441	12.5118	15.5345	16.1085	18.8791	8.34626	14.0865
	23	33	9035251	16081652	20658173	43711160	48428773	22492696	3161948	3080774		8.93057	13.4461	9.43216	9.4773	10.5534	13.5389	5.80745	10.0111
	24	34	6380733	9127031	14665444	33990667	40025044	15590815	2590786	2385027		6.30681	7.63122	6.69598	7.36974	8.72208	9.38446	4.75842	7.75023
	25	35	4947959	7208558	11881405	22660914	33117196	12688588	1817648	2018519		4.89063	6.02717	5.42484	4.91326	7.21675	7.63755	3.33842	6.55925
	26	36	3297919	2653423	9239758	18462562	21153075	8717648	1640896	1590135		3.25971	2.21856	4.21871	4.00299	4.60958	5.24735	3.01378	5.1672
		37	2642121	1850540	6204706	14317204	16865524	5026090	800037	906242		2.61151	1.54726	2.83296	3.10421	3.67526	3.02532	1.4694	2.94486
					4021595	12253328	9863895	3835148		592797				1.83619	2.65672	2.1495	2.30846		1.92631
					3449017		8025586							1.57476		1.7489
