# Supplementary material for: Distribution and characteristics of rearranged hopanes in the black shale of the Chang 9 member, the Upper Triassic Yanchang Formation in the Ansai area, Ordos Basin, North China
Source: PLoS One. 2025 Dec 1;20(12):e0337076. doi: 10.1371/journal.pone.0337076 (PMC12668623; doi:10.1371/journal.pone.0337076)
Supplement: S2 Table — (XLSX) [file pone.0337076.s002.xlsx]

## Sheet: Normality test of the eicosanoi
Normality test(C30D/C30H)			Normality test(C30E/C30H)			Normality test(C29D/C29H)			Normality test(C29Ts/C29H)			Normality test(RHI)
(1) Shapiro-Wilk Test			(1) Shapiro-Wilk Test			(1) Shapiro-Wilk Test			(1) Shapiro-Wilk Test			(1) Shapiro-Wilk Test
W-stat	0.668538		W-stat	0.630502		W-stat	0.717678		W-stat	0.980052		W-stat	0.555742
p-value	0.000987816		p-value	0.000360236		p-value	0.00356365		p-value	0.96316		p-value	4.78872e-05
alpha	0.05		alpha	0.05		alpha	0.05		alpha	0.05		alpha	0.05
normal	no		normal	no		normal	no		normal	yes		normal	no
(2) d'Agostino-Pearson			(2) d'Agostino-Pearson			(2) d'Agostino-Pearson			(2) d'Agostino-Pearson			(2) d'Agostino-Pearson
DA-stat	17.3896		DA-stat	18.9483		DA-stat	15.6801		DA-stat	0.0606314		DA-stat	148.792
p-value	0.000167452		p-value	7.68129e-05		p-value	0.00039364		p-value	0.970139		p-value	0
alpha	0.05		alpha	0.05		alpha	0.05		alpha	0.05		alpha	0.05
normal	no		normal	no		normal	no		normal	yes		normal	no
Normality test(Rc)			Normality test(Ga/C30H)			Normality test(Pr/Ph)			Normality test(Ts/Tm)			Normality test(C29 20S/(20S＋20R))
(1) Shapiro-Wilk Test			(1) Shapiro-Wilk Test			(1) Shapiro-Wilk Test			(1) Shapiro-Wilk Test			(1) Shapiro-Wilk Test
W-stat	0.640235		W-stat	0.832788		W-stat	0.906041		W-stat	0.5506		W-stat	0.624459
p-value	0.000466896		p-value	0.0634587		p-value	0.327028		p-value	4.16136e-05		p-value	0.000306543
alpha	0.05		alpha	0.05		alpha	0.05		alpha	0.05		alpha	0.05
normal	no		normal	yes		normal	yes		normal	no		normal	no
(2) d'Agostino-Pearson			(2) d'Agostino-Pearson			(2) d'Agostino-Pearson			(2) d'Agostino-Pearson			(2) d'Agostino-Pearson
DA-stat	153.647		DA-stat	7.97035		DA-stat	2.48047		DA-stat	61.831		DA-stat	153.582
p-value	0		p-value	0.0185892		p-value	0.289317		p-value	0		p-value	0
alpha	0.05		alpha	0.05		alpha	0.05		alpha	0.05		alpha	0.05
normal	no		normal	no		normal	yes		normal	no		normal	no
Normality test(C29 ββ/（ββ+αα）)
(1) Shapiro-Wilk Test
W-stat	0.441198
p-value	1.99598e-06
alpha	0.05
normal	no
(2) d'Agostino-Pearson
DA-stat	153.654
p-value	0
alpha	0.05
normal	no

## Sheet: Spearman Correlation analysis
C30D/C30H			C29D/C29H			C30E/C30H			C29Ts/C29H			Ga/C30H			Pr/Ph			RHI			Rc			Ts/Tm			C29 20S/(20S＋20R)			C29 ββ/（ββ+αα）
Sample Number	Value	Spearman's rank	Sample Number	Value	Spearman's rank	Sample Number	Value	Spearman's rank	Sample Number	Value	Spearman's rank	Sample Number	Value	Spearman's rank	Sample Number	Value	Spearman's rank	Sample Number	Value	Spearman's rank	Sample Number	Value	Spearman's rank	Sample Number	Value	Spearman's rank	Sample Number	Value	Spearman's rank	Sample Number	Value	Spearman's rank
1 (1180)	0.0721106	2	1	0.0963896	2	1	0.0427289	2	1	0.281955	2	1	0.2	6	1	0.76	1	1	0.1	2	1	0.8418	5	1	0.761123	2	1	0.44	2	1	0.45774	2
2 (1107)	0.0610971	1	2	0.0392096	1	2	0.0196932	1	2	0.0891336	1	2	0.0994102	2	2	2.05	4	2	0.08	1	2	0.725819	1	2	0.106912	1	2	0.31	1	2	0.433884	1
3 (457)	0.500811	5	3	0.636998	4	3	0.166091	5	3	0.901756	4	3	0.12644	3	3	1.52	2	3	0.4	5	3	0.852477	6	3	2.77116	4	3	0.47	4	3	0.492484	3
4 (312)	0.809116	6	4	0.968575	5	4	0.276435	6	4	1.19022	6	4	0.168658	5	4	3.41	8	4	0.52	6	4	0.840128	4	4	4.42637	6	4	0.51	6	4	0.493282	4
5 (X762)	4.07803	8	5	1.96	8	5	1.45906	8	5	0.99	5	5	0.45	8	5	2.13	6.5	5	0.26	3	5	0.796336	2	5	2.05267	3	5	0.46	3	5	0.506052	5
6 (W474)	0.276842	3	6	0.316077	3	6	0.088602	3	6	0.57501	3	6	0.0896048	1	6	2.07	5	6	0.38	4	6	0.808686	3	6	3.6247	5	6	0.51	6	6	0.547617	6
7 (X48-3)	0.491502	4	7	1.14885	6	7	0.110699	4	7	1.32726	7	7	0.153811	4	7	1.58	3	7	0.6	7	7	0.855056	7	7	6.44671	7	7	0.51	6	7	0.582572	7
8 (281)	1.14469	7	8	1.24661	7	8	0.338314	7	8	1.85679	8	8	0.269563	7	8	2.13	6.5
Parameters: C30D/C30H & C30E/C30H			Parameters: C30D/C30H & C29D/C29H			Parameters: C29D/C29H & C29Ts/C29H			Parameters: C29D/C29H & C29Ts/C29H(without X762)			Parameters: C30D/C30H & Ga/C30H			Parameters: C30D/C30H & Pr/Ph			Parameters: RHI & RC			Parameters: RHI & Ts/Tm			Parameters: RHI & C29 20S/(20S＋20R)			Parameters: RHI & C29 ββ/（ββ+αα）
Sample Number	Rank difference	Square difference	Sample Number	Rank difference	Square difference	Sample Number	Rank difference	Square difference	Sample Number	Rank difference	Square difference	Sample Number	Rank difference	Square difference	Sample Number	Rank difference	Square difference	Sample Number	Rank difference	Square difference	Sample Number	Rank difference	Square difference	Sample Number	Rank difference	Square difference	Sample Number	Rank difference	Square difference
1	0	0	1	0	0	1	0	0	1	0	0	1	-4	16	1	1	1	1	-3	9	1	0	0	1	0	0	1	0	0
2	0	0	2	0	0	2	0	0	2	0	0	2	-1	1	2	-3	9	2	0	0	2	0	0	2	0	0	2	0	0
3	0	0	3	1	1	3	0	0	3	0	0	3	2	4	3	3	9	3	-1	1	3	1	1	3	1	1	3	2	4
4	0	0	4	1	1	4	-1	1	4	-1	1	4	1	1	4	-2	4	4	2	4	4	0	0	4	0	0	4	2	4
5	0	0	5	0	0	5	3	9	5	0	0	5	0	0	5	1.5	2.25	5	1	1	5	0	0	5	0	0	5	-2	4
6	0	0	6	0	0	6	0	0	6	-1	1	6	2	4	6	-2	4	6	1	1	6	-1	1	6	-2	4	6	-2	4
7	0	0	7	-2	4	7	-1	1	7	-1	1	7	0	0	7	1	1	7	0	0	7	0	0	7	1	1	7	0	0
8	0	0	8	0	0	8	-1	1				8	0	0	8	0.5	0.25
Spearman correlation analysis
Ratio	Pearson rank correlation coefficient (rs)	Statistical t-value(t)	Probability Value(p)	Note
C30D/C30H & C30E/C30H	1	#DIV/0!	0	The ranks of X and Y are perfectly positively correlated (rs = 1)
C30D/C30H & C29D/C29H	0.928571	6.12826	0.000862968	Significant correlation（p<0.001）
C29D/C29H & C29Ts/C29H	0.857143	4.0762	0.00653002	Significant correlation（p<0.01）
C29D/C29H & C29Ts/C29H(without X762)	0.964286	8.91781	0.000110856	Significant correlation（p<0.001）
C30D/C30H & Ga/C30H	0.690476	2.33815	0.0579903	Insignificant correlation（p>0.05）
C30D/C30H & Pr/Ph	0.636905	2.02362	0.0894512	Insignificant correlation（p>0.05）
RHI & RC	0.714286	2.5	0.0465282	Marginally significant (0.01 ≤ p < 0.05)
RHI & Ts/Tm	0.964286	8.91781	0.000110856	Significant correlation（p<0.001）
RHI & C29 20S/(20S＋20R)	0.892857	4.85643	0.0028331	correlation (p<0.01)
RHI & C29 ββ/（ββ+αα）	0.714286	2.5	0.0465282	Marginally significant (0.01 ≤ p < 0.05)
